# Supplementary material for: Validation and Normative Data on the Verbal Fluency Test in a Peruvian Population Ranging from Pediatric to Elderly Individuals
Source: Brain Sci. 2022 Nov 24;12(12):1613. doi: 10.3390/brainsci12121613 (PMC9775499; doi:10.3390/brainsci12121613)
Supplement: Supplementary file 1 [file brainsci-12-01613-s001.zip]

Archive with 1 entries (1 files):
- brainsci-1909073-supplementary.pdf
